# Supplementary material for: Human researchers are superior to large language models in writing a medical systematic review in a comparative multitask assessment
Source: Sci Rep. 2025 Dec 1;16:173. doi: 10.1038/s41598-025-28993-5 (PMC12765003; doi:10.1038/s41598-025-28993-5)
Supplement: Supplementary file 1 — Supplementary Material 1 [file 41598_2025_28993_MOESM1_ESM.zip]

Archive with 24 entries (24 files):
- Supplementary Materials/Prompts.docx
- Supplementary Materials/Round 1/Task 2/ROBINS ChatGPT.xlsx
- Supplementary Materials/Round 1/Task 2/ChatGPT Data Extraction Table.docx
- Supplementary Materials/Round 1/Task 2/Mistral Data Extraction Table.docx
- Supplementary Materials/Round 1/Task 2/Claude 3.7 Data Extraction Table.docx
- Supplementary Materials/Round 1/Task 1/Database Search v2.docx
- Supplementary Materials/Round 1/Task 3/Full Paper Claude.docx
- Supplementary Materials/Round 1/Task 3/Full Paper ChatGPT.docx
- Supplementary Materials/Round 1/Task 3/Full Paper DeepSeek.docx
- Supplementary Materials/Round 1/Task 3/Full Paper Gemini.docx
- Supplementary Materials/Round 1/Task 3/Full Paper Mistral.docx
- Supplementary Materials/Round 2/Task 2/Gemini Data Extraction Table.docx
- Supplementary Materials/Round 2/Task 2/Claude 3.7 Data Extraction Table.docx
- Supplementary Materials/Round 2/Task 2/DeepSeek Data Extraction Table.docx
- Supplementary Materials/Round 2/Task 2/ChatGPT o4-mini-high Data Extraction Table.docx
- Supplementary Materials/Round 2/Task 2/Mistral Data Extraction Table.docx
- Supplementary Materials/Round 2/Task 3/Claude Full Paper.docx
- Supplementary Materials/Round 2/Task 3/Gemini Full Paper.docx
- Supplementary Materials/Round 2/Task 3/Grok Full Paper.docx
- Supplementary Materials/Round 2/Task 3/ChatGPT Full Paper.docx
- Supplementary Materials/Round 2/Task 3/DeepSeek Full Paper.docx
- Supplementary Materials/Round 2/Task 3/Claude Full Paper.pdf
- Supplementary Materials/Round 2/Task 3/Mistral Full Paper.docx
- Supplementary Materials/Round 2/Task 1/Database Search Updated.docx
