# Supplementary material for: Human researchers are superior to large language models in writing a medical systematic review in a comparative multitask assessment
Source: Sci Rep. 2025 Dec 1;16:173. doi: 10.1038/s41598-025-28993-5 (PMC12765003; doi:10.1038/s41598-025-28993-5)
Supplement: Supplementary file 1 — Supplementary Material 1 [file 41598_2025_28993_MOESM1_ESM.zip › Supplementary Materials/Round 1/Task 2/ROBINS ChatGPT.xlsx]

## Sheet: Foglio1
	D1		D2		D3		D4		D5		D6		D7		Sum
	Human	ChatGPT	Human	ChatGPT	Human	ChatGPT	Human	ChatGPT	Human	ChatGPT	Human	ChatGPT	Human	ChatGPT	Correct Domains	Total Domains
Sathekge et al., 2018	1	2	1	1	1	1	1	2	2	2	1	1	1	2	4	7
Tagawa et al., 2021	1	1	1	1	1	1	1	1	1	1	1	1	1	1	7	7
Yadav et al., 2021	2	3	1	2	1	2	1	3	2	3	1	2	2	3	0	7
Sathekge et al., 2019	1	2	1	1	1	1	1	2	2	2	1	1	2	2	5	7
Sathekge et al., 2022	1	1	1	1	1	1	1	1	1	1	1	1	1	1	7	7
Kratochwil et al., 2018	2	2	1	2	1	2	1	2	1	2	1	2	1	2	1	7
Sen et al., 2021	2	3	2	3	1	3	3	3	3	3	3	3	2	3	3	7
Feurecker et al., 2021	2	2	1	1	1	2	2	2	2	2	2	2	2	2	6	7
Sood et al., 2020	2	2	1	1	1	1	2	2	2	2	1	1	2	2	7	7
Rathke et al., 2024	2	2	2	2	1	2	1	2	1	2	1	2	1	2	2	7
Sathekge et al., 2020	2	2	2	2	2	2	2	2	1	2	2	2	2	2	6	7
Sanli et al., 2021	3	3	2	2	2	2	2	3	2	3	2	2	3	3	5	7
Selcuk et al., 2023	1	2	1	1	1	1	1	2	1	2	1	2	2	2	3	7
Lawal et al., 2022	1	1	1	1	1	1	1	1	2	1	1	1	1	1	6	7
Ballal et al., 2023	2	2	1	2	1	2	1	2	1	2	1	2	1	2	1	7
Doelen et al., 2021	2	2	2	2	1	2	2	2	2	2	1	2	1	2	4	7
Zacherl et al., 2021	2	2	2	1	1	2	2	2	3	2	1	1	3	2	3	7
Sathekge et al., 2017	1	2	1	2	1	2	1	2	1	2	1	2	1	2	0	7
															70	126
									Accuracy (observed agreement)						0.555556
									Cohen's Kappa (-1 disagreement, 0 chance, 1 agreement)						0.286119
	Confusion Matrix
		AI 1	AI 2	AI 3
	GT 1	33	42	2		Obs Agr	0.555556
	GT 2	2	32	8		p1	0.611111
	GT 3	0	2	5		p2	0.333333
						p3	0.0555556
						q1	0.277778
				126		q2	0.603175
						q3	0.119048
						Exp Agr	0.377425
